# Supplementary material for: Sequencing and Analysis of Globally Obtained Human Respiratory Syncytial Virus A and B Genomes
Source: PLoS One. 2015 Mar 20;10(3):e0120098. doi: 10.1371/journal.pone.0120098 (PMC4368745; doi:10.1371/journal.pone.0120098)
Supplement: S1 Table — (XLS) [file pone.0120098.s005.xls]

## Sheet: Next-Gen
Table S1. Primer Pairs Used for Next Gen Sequencing.
Forward Primer Name	Forward Primer Sequence	Reverse Primer Name	Reverse Primer Sequence
RSV_Seg1_01F	ACGCGAAAAAATGCGTACTACAAAC	RSV_Seg1_4017R	CGTGTAGCTGTRTGYTTCCAA
RSV_Seg2_3905F	GGAGCATTCAAATAYATMAAGCC	RSV_Seg2_7432R	TRCTTARTGTRACTGGTGTG
RSV_Seg3_7215F	TGATGCATCAATATCTCAAGTCA	RSV_Seg3_11165R	GRCCTATDCCTGCATACTC
RSV_Seg4_10959F	TGGACCATWGAAGCYATATCA	RSV_Seg4_15333R	AGTGTCAAAAACTAATRTCTCGT
RSV_Seg1_6F	AAAAAATGCGTACTACAAACTTGC	RSV_Seg4_2_15344R	ACGAGAAAAAAAGTGTCAAAAACTAAT
