# Supplementary material for: Sequencing and Analysis of Globally Obtained Human Respiratory Syncytial Virus A and B Genomes
Source: PLoS One. 2015 Mar 20;10(3):e0120098. doi: 10.1371/journal.pone.0120098 (PMC4368745; doi:10.1371/journal.pone.0120098)
Supplement: S1 Text — (TXT) [file pone.0120098.s006.txt]

>MAIN_RSVAT01_F_1M13 T01::A01 FORWARD
TGTAAAACGACGGCCAGTAAAAAATGCGTACTACAAACTTGC
>MAIN_RSVAT01_R_671M13 T01::A01 REVERSE
CAGGAAACAGCTATGACCCTGTGATCATCAGTCTTTGTG
>MAIN_RSVAT01_F_2M13 T01::A02 FORWARD
TGTAAAACGACGGCCAGTAAAAATGCGTACTACAAACTTGC
>MAIN_RSVAT01_R_671M13_v2 T01::A02 REVERSE
CAGGAAACAGCTATGACCCTGTGATCATCAGTCTTTGTGG
>MAIN_RSVAT01_F_2M13 T01::A03 FORWARD
TGTAAAACGACGGCCAGTAAAAATGCGTACTACAAACTTGC
>MAIN_RSVAT01_R_670M13 T01::A03 REVERSE
CAGGAAACAGCTATGACCTGTGATCATCAGTCTTTGTGG
>MAIN_RSVAT01_F_33M13 T01::A04 FORWARD
TGTAAAACGACGGCCAGTAAAAATGGGGCAAATAAGAA
>MAIN_RSVAT01_R_695M13 T01::A04 REVERSE
CAGGAAACAGCTATGACCTCTCAAGTGAYAAYGGTCTCAT
>MAIN_RSVAT01_F_315M13 T01::A05 FORWARD
TGTAAAACGACGGCCAGTATCCAATTTCACAACAATGC
>MAIN_RSVAT01_R_954M13 T01::A05 REVERSE
CAGGAAACAGCTATGACCGTAGGCTTAATGCCAATGC
>MAIN_RSVAT01_F_492M13 T01::A06 FORWARD
TGTAAAACGACGGCCAGTGGATTTGAYCTYAATCCATAAATYA
>MAIN_RSVAT01_R_1182M13 T01::A06 REVERSE
CAGGAAACAGCTATGACCTTGATCTTTGTTGAGTGTRTCA
>MAIN_RSVAT01_F_533M13 T01::A07 FORWARD
TGTAAAACGACGGCCAGTGCAAATCAATGTCACTAACACC
>MAIN_RSVAT01_R_1218M13 T01::A07 REVERSE
CAGGAAACAGCTATGACCGCTCCGTTGGATGGTRTATT
>MAIN_RSVAT01_F_790M13 T01::A08 FORWARD
TGTAAAACGACGGCCAGTGGCCACATTTACATTYCTGG
>MAIN_RSVAT01_R_1429M13 T01::A08 REVERSE
CAGGAAACAGCTATGACCTTGTTAYATCYACTCCATTTGC
>MAIN_RSVAT01_F_957M13 T01::A09 FORWARD
TGTAAAACGACGGCCAGTGCAYACWCCCATAATATACAAG
>MAIN_RSVAT01_R_1657M13 T01::A09 REVERSE
CAGGAAACAGCTATGACCCYCCTGCTGCTAATTTRGTT
>MAIN_RSVAT01_F_1054M13 T01::A10 FORWARD
TGTAAAACGACGGCCAGTCATAGTCYARATGGAGCCTG
>MAIN_RSVAT01_R_1756M13 T01::A10 REVERSE
CAGGAAACAGCTATGACCTGTTGGCTATRTCCTTGGGT
>MAIN_RSVAT01_F_1289M13 T01::A11 FORWARD
TGTAAAACGACGGCCAGTAATCACWGAAGATGCYAATCA
>MAIN_RSVAT01_R_1970M13 T01::A11 REVERSE
CAGGAAACAGCTATGACCGCTTGYACACTAGCRTGTCCT
>MAIN_RSVAT01_F_1553M13 T01::A12 FORWARD
TGTAAAACGACGGCCAGTAAGAAATGGGAGAGGTRGC
>MAIN_RSVAT01_R_2215M13 T01::A12 REVERSE
CAGGAAACAGCTATGACCCATTTTCTTTGAGTTGTTCAGC
>MAIN_RSVAT01_F_1736M13 T01::B01 FORWARD
TGTAAAACGACGGCCAGTACCCAAGGAYATAGCCAACA
>MAIN_RSVAT01_R_2433M13 T01::B01 REVERSE
CAGGAAACAGCTATGACCGGTGATGTGAATTTGCCCT
>MAIN_RSVAT01_F_1817M13 T01::B02 FORWARD
TGTAAAACGACGGCCAGTAGCACAATCTTCTACCAGAGG
>MAIN_RSVAT01_R_2506M13 T01::B02 REVERSE
CAGGAAACAGCTATGACCAGGGCTTTCTTTGGTTACTTC
>MAIN_RSVAT01_F_2020M13 T01::B03 FORWARD
TGTAAAACGACGGCCAGTGGWGAAGCAGGATTMTACC
>MAIN_RSVAT01_R_2635M13 T01::B03 REVERSE
CAGGAAACAGCTATGACCRGGATTATCACTTGGYGTAGG
>MAIN_RSVAT01_F_2263M13 T01::B04 FORWARD
TGTAAAACGACGGCCAGTGCTATCAAACATCAGCTTAATCC
>MAIN_RSVAT01_R_2946M13 T01::B04 REVERSE
CAGGAAACAGCTATGACCTCATTCCTGAGTCTTGCCAT
>MAIN_RSVAT01_F_2322M13 T01::B05 FORWARD
TGTAAAACGACGGCCAGTRTGGGGCAAATAAATCATCW
>MAIN_RSVAT01_R_3017M13 T01::B05 REVERSE
CAGGAAACAGCTATGACCTGTTCARTTTCTCTGATGTTGG
>MAIN_RSVAT01_F_2511M13 T01::B06 FORWARD
TGTAAAACGACGGCCAGTCATCAAATTCAACYATTATMAACC
>MAIN_RSVAT01_R_3132M13 T01::B06 REVERSE
CAGGAAACAGCTATGACCGRGTTGGTTWGTTTGTTGG
>MAIN_RSVAT01_F_2650M13 T01::B07 FORWARD
TGTAAAACGACGGCCAGTCAAAGAAACCATMRAAACATTTG
>MAIN_RSVAT01_R_3348M13 T01::B07 REVERSE
CAGGAAACAGCTATGACCGCAGGRTCATCGTCTTTTTC
>MAIN_RSVAT01_F_2674M13 T01::B08 FORWARD
TGTAAAACGACGGCCAGTAACAATGARGAAGAATCYMGC
>MAIN_RSVAT01_R_3374M13 T01::B08 REVERSE
CAGGAAACAGCTATGACCACATGGGCACCCATATTGTA
>MAIN_RSVAT01_F_2976M13 T01::B09 FORWARD
TGTAAAACGACGGCCAGTCAGATGAAGTGTCTCTCAATCC
>MAIN_RSVAT01_R_3684M13 T01::B09 REVERSE
CAGGAAACAGCTATGACCTCATGTGTWGGGTTGAGTGT
>MAIN_RSVAT01_F_3174M13 T01::B10 FORWARD
TGTAAAACGACGGCCAGTCAACAAAACAACCAGCCAAT
>MAIN_RSVAT01_R_3849M13 T01::B10 REVERSE
CAGGAAACAGCTATGACCAAGGKATGATTTTTGCATTTG
>MAIN_RSVAT01_F_3174M13_v2 T01::B11 FORWARD
TGTAAAACGACGGCCAGTCCAACAAAACAACCAGCCAATC
>MAIN_RSVAT01_R_3896M13 T01::B11 REVERSE
CAGGAAACAGCTATGACCTGCTCCTTTGTTGTCAGTCA
>MAIN_RSVAT01_F_3540M13 T01::B12 FORWARD
TGTAAAACGACGGCCAGTTGTCCTTGGATGAAAGAAGC
>MAIN_RSVAT01_R_4183M13 T01::B12 REVERSE
CAGGAAACAGCTATGACCGWTCTGATRAACAATGACTTGG
>MAIN_RSVAT01_F_3664M13 T01::C01 FORWARD
TGTAAAACGACGGCCAGTRACACTCAACCCWACACATG
>MAIN_RSVAT01_R_4351M13 T01::C01 REVERSE
CAGGAAACAGCTATGACCAAGGCCAGAATTTRCTTGAGA
>MAIN_RSVAT01_F_3739M13 T01::C02 FORWARD
TGTAAAACGACGGCCAGTACCAACATACCTAAGATCYATCAG
>MAIN_RSVAT01_R_4414M13 T01::C02 REVERSE
CAGGAAACAGCTATGACCTCATGATGGAGATTATGATTAKCAA
>MAIN_RSVAT01_F_4016M13 T01::C03 FORWARD
TGTAAAACGACGGCCAGTCCCATGGAAGATTAACCYYT
>MAIN_RSVAT01_R_4702M13 T01::C03 REVERSE
CAGGAAACAGCTATGACCTTGKTTTTGGACATGTTTGC
>MAIN_RSVAT01_F_4076M13 T01::C04 FORWARD
TGTAAAACGACGGCCAGTCYACATTCTTCACTTCACMATCA
>MAIN_RSVAT01_R_4746M13 T01::C04 REVERSE
CAGGAAACAGCTATGACCGAGTGTCCCAGGTCCTTTCT
>MAIN_RSVAT01_F_4297M13 T01::C05 FORWARD
TGTAAAACGACGGCCAGTCAACCAATGGAAAATACATCC
>MAIN_RSVAT01_R_4927M13 T01::C05 REVERSE
CAGGAAACAGCTATGACCGTTGCMTCTTGTRTGATTGC
>MAIN_RSVAT01_F_4515M13 T01::C06 FORWARD
TGTAAAACGACGGCCAGTCYCAAAACAGTWACCTTGCAT
>MAIN_RSVAT01_R_5215M13 T01::C06 REVERSE
CAGGAAACAGCTATGACCCATATGCTGCAGGGTACAAA
>MAIN_RSVAT01_F_4573M13 T01::C07 FORWARD
TGTAAAACGACGGCCAGTATYAACATCYCACCATGCAA
>MAIN_RSVAT01_R_5255M13 T01::C07 REVERSE
CAGGAAACAGCTATGACCTATTCTYTTGCAGATRGCCC
>MAIN_RSVAT01_F_4805M13 T01::C08 FORWARD
TGTAAAACGACGGCCAGTACAAATCACAYTATCYATTYTGG
>MAIN_RSVAT01_R_5493M13 T01::C08 REVERSE
CAGGAAACAGCTATGACCRGTTGAGTGGARGGTTTCC
>MAIN_RSVAT01_F_4953M13 T01::C09 FORWARD
TGTAAAACGACGGCCAGTRCATACCTCACCCAGAATCC
>MAIN_RSVAT01_R_5635M13 T01::C09 REVERSE
CAGGAAACAGCTATGACCTTCTGTTTRAKTTGGTCATGG
>MAIN_RSVAT01_F_5060M13 T01::C10 FORWARD
TGTAAAACGACGGCCAGTACCCYRCAATCCACAAYAGT
>MAIN_RSVAT01_R_5748M13 T01::C10 REVERSE
CAGGAAACAGCTATGACCGTGATGTTTTGACYRGAAGC
>MAIN_RSVAT01_F_5100M13 T01::C11 FORWARD
TGTAAAACGACGGCCAGTCAACYCAAAYACAACCYAGC
>MAIN_RSVAT01_R_5781M13 T01::C11 REVERSE
CAGGAAACAGCTATGACCACTGCACTGCATGTTGATTG
>MAIN_RSVAT01_F_5302M13 T01::C12 FORWARD
TGTAAAACGACGGCCAGTAACCAACYMTCAAKACAACC
>MAIN_RSVAT01_R_6001M13 T01::C12 REVERSE
CAGGAAACAGCTATGACCYCTTGGYAGTTCTCTTCTGG
>MAIN_RSVAT01_F_5435M13 T01::D01 FORWARD
TGTAAAACGACGGCCAGTCWCCAAYACCACAGGAAATC
>MAIN_RSVAT01_R_6103M13 T01::D01 REVERSE
CAGGAAACAGCTATGACCTGCAGATCCAACACCTAACA
>MAIN_RSVAT01_F_5466M13 T01::D02 FORWARD
TGTAAAACGACGGCCAGTAAGTCAARWGGAAACCYTCC
>MAIN_RSVAT01_R_6139M13 T01::D02 REVERSE
CAGGAAACAGCTATGACCGTGCAGGACCTTRGATACRG
>MAIN_RSVAT01_F_5686M13 T01::D03 FORWARD
TGTAAAACGACGGCCAGTAAATGCWATYACCACAATCC
>MAIN_RSVAT01_R_6384M13 T01::D03 REVERSE
CAGGAAACAGCTATGACCGCATTAACACTAAATTCYCTGG
>MAIN_RSVAT01_F_5934M13 T01::D04 FORWARD
TGTAAAACGACGGCCAGTAGAATTGCAGTTGCTCATGC
>MAIN_RSVAT01_R_6622M13 T01::D04 REVERSE
CAGGAAACAGCTATGACCAGGGGATGTRTGYAGTTTCC
>MAIN_RSVAT01_F_5974M13 T01::D05 FORWARD
TGTAAAACGACGGCCAGTARTCGRGCCAGAAGAGAACT
>MAIN_RSVAT01_R_6649M13 T01::D05 REVERSE
CAGGAAACAGCTATGACCYCCTTCYTTTGTGTTGGTYG
>MAIN_RSVAT01_F_6275M13 T01::D06 FORWARD
TGTAAAACGACGGCCAGTCCYATTGTKAACAAGCAAAGC
>MAIN_RSVAT01_R_7021M13 T01::D06 REVERSE
CAGGAAACAGCTATGACCACCTACAGACACAGTRTCMACC
>MAIN_RSVAT01_F_6452M13 T01::D07 FORWARD
TGTAAAACGACGGCCAGTTGCCTATAACAAATGATCAGAAAA
>MAIN_RSVAT01_R_7131M13 T01::D07 REVERSE
CAGGAAACAGCTATGACCGCATCAAATTCATCAGAGGG
>MAIN_RSVAT01_F_6482M13 T01::D08 FORWARD
TGTAAAACGACGGCCAGTTGTCCARCAATGTTCAAATAG
>MAIN_RSVAT01_R_7182M13 T01::D08 REVERSE
CAGGAAACAGCTATGACCCGRATAAATGCTAGRCTCTGRTT
>MAIN_RSVAT01_F_6787M13 T01::D09 FORWARD
TGTAAAACGACGGCCAGTCCAAGTGARGTAAATCTCTGC
>MAIN_RSVAT01_R_7459M13 T01::D09 REVERSE
CAGGAAACAGCTATGACCTCCAATGAYAGATGGGTTRTC
>MAIN_RSVAT01_F_6810M13 T01::D10 FORWARD
TGTAAAACGACGGCCAGTYRTTGACATATTCAACCCCAA
>MAIN_RSVAT01_R_7509M13 T01::D10 REVERSE
CAGGAAACAGCTATGACCTGAGATGGTTTATRKATGARAGTT
>MAIN_RSVAT01_F_7049M13 T01::D11 FORWARD
TGTAAAACGACGGCCAGTGAAGGYAAAAGTCTCTATGTAAAAGG
>MAIN_RSVAT01_R_7663M13 T01::D11 REVERSE
CAGGAAACAGCTATGACCTTMCCATTYAAGCAATGACC
>MAIN_RSVAT01_F_7283M13 T01::D12 FORWARD
TGTAAAACGACGGCCAGTTTAATTGCWGTTGGACTGCT
>MAIN_RSVAT01_R_7968M13 T01::D12 REVERSE
CAGGAAACAGCTATGACCTRGCTCTTCATKGTCCCTYA
>MAIN_RSVAT01_F_7304M13 T01::E01 FORWARD
TGTAAAACGACGGCCAGTYTATACTGYAAGGCCAGAAGC
>MAIN_RSVAT01_R_7934M13 T01::E01 REVERSE
CAGGAAACAGCTATGACCTCRCTRTTGAGTTCAGTGAGG
>MAIN_RSVAT01_F_7340M13 T01::E02 FORWARD
TGTAAAACGACGGCCAGTGYAARGATCAACTRAGTGGTATAAA
>MAIN_RSVAT01_R_8033M13 T01::E02 REVERSE
CAGGAAACAGCTATGACCTTGTTYTTCCTGTTGCTTTCA
>MAIN_RSVAT01_F_7796M13 T01::E03 FORWARD
TGTAAAACGACGGCCAGTCTGCAGAGWTGGACAGAAC
>MAIN_RSVAT01_R_8495M13 T01::E03 REVERSE
CAGGAAACAGCTATGACCCCCAYARCTTGAAYTGTTTGA
>MAIN_RSVAT01_F_7882M13 T01::E04 FORWARD
TGTAAAACGACGGCCAGTAAMAATCAGCATGTGTTGCC
>MAIN_RSVAT01_R_8537M13 T01::E04 REVERSE
CAGGAAACAGCTATGACCAAACATTAGCAGAATTTCCAYT
>MAIN_RSVAT01_F_7947M13 T01::E05 FORWARD
TGTAAAACGACGGCCAGTRCTRAGGGACMATGAAGAGC
>MAIN_RSVAT01_R_8639M13 T01::E05 REVERSE
CAGGAAACAGCTATGACCTGGTATAATCATTTTGGAGATAAGG
>MAIN_RSVAT01_F_8057M13 T01::E06 FORWARD
TGTAAAACGACGGCCAGTAAAGATTGCCAGCAGACG
>MAIN_RSVAT01_R_8754M13 T01::E06 REVERSE
CAGGAAACAGCTATGACCGTAGGTTCTTCTAWTTTTATTTCACC
>MAIN_RSVAT01_F_8168M13 T01::E07 FORWARD
TGTAAAACGACGGCCAGTTGCCAAAAATAATGATACTACCTGA
>MAIN_RSVAT01_R_8868M13 T01::E07 REVERSE
CAGGAAACAGCTATGACCTTGACATCACTDATTTCTATAGCTC
>MAIN_RSVAT01_F_8605M13 T01::E08 FORWARD
TGTAAAACGACGGCCAGTTTCAATGGTCCTTATCTCCAA
>MAIN_RSVAT01_R_9295M13 T01::E08 REVERSE
CAGGAAACAGCTATGACCRGTTGTCACAGTAATTCTTTTGAGT
>MAIN_RSVAT01_F_8650M13 T01::E09 FORWARD
TGTAAAACGACGGCCAGTAGACAAAATCCATTAATAGAACAYA
>MAIN_RSVAT01_R_9337M13 T01::E09 REVERSE
CAGGAAACAGCTATGACCTCTACTAAGGCTAATATCTTTCCA
>MAIN_RSVAT01_F_8726M13 T01::E10 FORWARD
TGTAAAACGACGGCCAGTAAAGGTGAAATAAAAWTAGAAGAACC
>MAIN_RSVAT01_R_9383M13 T01::E10 REVERSE
CAGGAAACAGCTATGACCATGTGTTCAARCAGTTACTAATCC
>MAIN_RSVAT01_F_9094M13 T01::E11 FORWARD
TGTAAAACGACGGCCAGTCATCCTCCATCATGGTTAATACA
>MAIN_RSVAT01_R_9796M13 T01::E11 REVERSE
CAGGAAACAGCTATGACCGGTGTCCAAATATTCTGAAC
>MAIN_RSVAT01_F_9153M13 T01::E12 FORWARD
TGTAAAACGACGGCCAGTAACACAGTATCGATCWARTGAGG
>MAIN_RSVAT01_R_9843M13 T01::E12 REVERSE
CAGGAAACAGCTATGACCGCAATTAAYTTTAACAGCATCCA
>MAIN_RSVAT01_F_9307M13 T01::F01 FORWARD
TGTAAAACGACGGCCAGTCTTGACATGGAAAGATATTAGCC
>MAIN_RSVAT01_R_9980M13 T01::F01 REVERSE
CAGGAAACAGCTATGACCCATCTTAAGGGTAAAACAATRGC
>MAIN_RSVAT01_F_9587M13 T01::F02 FORWARD
TGTAAAACGACGGCCAGTCAACATCACAGATGCTGCTAA
>MAIN_RSVAT01_R_10284M13 T01::F02 REVERSE
CAGGAAACAGCTATGACCTTCATTGAATTTGTTATCTCTTAAA
>MAIN_RSVAT01_F_9609M13 T01::F03 FORWARD
TGTAAAACGACGGCCAGTAAAGCTCAGAAAAATCTGCT
>MAIN_RSVAT01_R_10250M13 T01::F03 REVERSE
CAGGAAACAGCTATGACCAATACYCTTCTTGATTTRTCRCT
>MAIN_RSVAT01_F_9925M13 T01::F04 FORWARD
TGTAAAACGACGGCCAGTAAYAATTACAACAGATGGCCTAC
>MAIN_RSVAT01_R_10627M13 T01::F04 REVERSE
CAGGAAACAGCTATGACCGAAATGCTTGATTGAATTTGC
>MAIN_RSVAT01_F_10069M13 T01::F05 FORWARD
TGTAAAACGACGGCCAGTGWGARTTTCGGTTGCCTAA
>MAIN_RSVAT01_R_10753M13 T01::F05 REVERSE
CAGGAAACAGCTATGACCGGGGTGCATGCCTATATGT
>MAIN_RSVAT01_F_10119M13 T01::F06 FORWARD
TGTAAAACGACGGCCAGTAARGCTATATCACCTCCTAAAAA
>MAIN_RSVAT01_R_10806M13 T01::F06 REVERSE
CAGGAAACAGCTATGACCTCCACTYTGYTCATCTACATTGTT
>MAIN_RSVAT01_F_10467M13 T01::F07 FORWARD
TGTAAAACGACGGCCAGTYCCTGAAAGTCTTACAAGATATGG
>MAIN_RSVAT01_R_11073M13 T01::F07 REVERSE
CAGGAAACAGCTATGACCCTTTTAATTTGTGRCCTATKCC
>MAIN_RSVAT01_F_10603M13 T01::F08 FORWARD
TGTAAAACGACGGCCAGTTCAGCAAATTCAATCAAGCA
>MAIN_RSVAT01_R_11281M13 T01::F08 REVERSE
CAGGAAACAGCTATGACCAAACTGCATAATAGACTTTCACCTC
>MAIN_RSVAT01_F_10652M13 T01::F09 FORWARD
TGTAAAACGACGGCCAGTYGATGTRCTGGATGAAYTGC
>MAIN_RSVAT01_R_11344M13 T01::F09 REVERSE
CAGGAAACAGCTATGACCCATAATGCATGATTTTTWARTTG
>MAIN_RSVAT01_F_10947M13 T01::F10 FORWARD
TGTAAAACGACGGCCAGTTGATATAAGYAAACCARTCAGRCTC
>MAIN_RSVAT01_R_11643M13 T01::F10 REVERSE
CAGGAAACAGCTATGACCAAACGTGATTATGCATGTTAAGAA
>MAIN_RSVAT01_F_10974M13 T01::F11 FORWARD
TGTAAAACGACGGCCAGTGGAAGGTCAAWCTCATGCTC
>MAIN_RSVAT01_R_11664M13 T01::F11 REVERSE
CAGGAAACAGCTATGACCTTCAGCATTRGGGTTTTTGT
>MAIN_RSVAT01_F_11144M13 T01::F12 FORWARD
TGTAAAACGACGGCCAGTCCCAGCTAGTATAAAGAAAGTCC
>MAIN_RSVAT01_R_11792M13 T01::F12 REVERSE
CAGGAAACAGCTATGACCCTTTTGGAGAATATTTTGTTTGG
>MAIN_RSVAT01_F_11400M13 T01::G01 FORWARD
TGTAAAACGACGGCCAGTTTTAATCTTGATAAYATTGATACAGC
>MAIN_RSVAT01_R_12060M13 T01::G01 REVERSE
CAGGAAACAGCTATGACCGTTACAATCYAATGGWARTATCC
>MAIN_RSVAT01_F_11445M13 T01::G02 FORWARD
TGTAAAACGACGGCCAGTTRCCCATGTTATTTGGTGGT
>MAIN_RSVAT01_R_12147M13 T01::G02 REVERSE
CAGGAAACAGCTATGACCGTTAGRGAAAGATCTTGGTCTTTATCC
>MAIN_RSVAT01_F_11467M13 T01::G03 FORWARD
TGTAAAACGACGGCCAGTTGATCCCAACTTGTTATATCG
>MAIN_RSVAT01_R_12094M13 T01::G03 REVERSE
CAGGAAACAGCTATGACCGGTTTTCCATACTCAATATYTCTC
>MAIN_RSVAT01_F_11767M13 T01::G04 FORWARD
TGTAAAACGACGGCCAGTGCTCCAAACAAAATATTCTCC
>MAIN_RSVAT01_R_12462M13 T01::G04 REVERSE
CAGGAAACAGCTATGACCTAACCCAAGRRTTCCTATGC
>MAIN_RSVAT01_F_11928M13 T01::G05 FORWARD
TGTAAAACGACGGCCAGTTCMGGTACAAAATCTATAACTAACA
>MAIN_RSVAT01_R_12615M13 T01::G05 REVERSE
CAGGAAACAGCTATGACCGCGATTAATAGGGCTAGTRTCAA
>MAIN_RSVAT01_F_11989M13 T01::G06 FORWARD
TGTAAAACGACGGCCAGTTTGATAGAGCCRYTGAGATG
>MAIN_RSVAT01_R_12689M13 T01::G06 REVERSE
CAGGAAACAGCTATGACCAARCTAAGGCCAAAGCTTATACA
>MAIN_RSVAT01_F_12317M13 T01::G07 FORWARD
TGTAAAACGACGGCCAGTRACAATGCCAGTTTATAATAGACAA
>MAIN_RSVAT01_R_13010M13 T01::G07 REVERSE
CAGGAAACAGCTATGACCAGRATCCAATGTCCAGCYAA
>MAIN_RSVAT01_F_12372M13 T01::G08 FORWARD
TGTAAAACGACGGCCAGTGATCTRTTAGCAAAATTGGATTG
>MAIN_RSVAT01_R_13066M13 T01::G08 REVERSE
CAGGAAACAGCTATGACCCCTCTCCCCAATCTKTTTCA
>MAIN_RSVAT01_F_12549M13 T01::G09 FORWARD
TGTAAAACGACGGCCAGTGAATTCCCTGCATCWATACC
>MAIN_RSVAT01_R_13186M13 T01::G09 REVERSE
CAGGAAACAGCTATGACCAAGTRTTCATATCACACTCYAGC
>MAIN_RSVAT01_F_12857M13 T01::G10 FORWARD
TGTAAAACGACGGCCAGTAAGTTTGACTCAATATGTGGAA
>MAIN_RSVAT01_R_13508M13 T01::G10 REVERSE
CAGGAAACAGCTATGACCAATTCATCATTGAAYTTGTGTTT
>MAIN_RSVAT01_F_12898M13 T01::G11 FORWARD
TGTAAAACGACGGCCAGTCACTCAAATCTGGATCTMATGTTA
>MAIN_RSVAT01_R_13595M13 T01::G11 REVERSE
CAGGAAACAGCTATGACCTCAGAATTAGCAATCCTTATATGTT
>MAIN_RSVAT01_F_13047M13 T01::G12 FORWARD
TGTAAAACGACGGCCAGTTGAAAMAGATTGGGGAGAGG
>MAIN_RSVAT01_R_13648M13 T01::G12 REVERSE
CAGGAAACAGCTATGACCTYTCTAGGGTTTCTGGTGTAGG
>MAIN_RSVAT01_F_13274M13 T01::H01 FORWARD
TGTAAAACGACGGCCAGTCATTCTTAGCCARGATGCAA
>MAIN_RSVAT01_R_13953M13 T01::H01 REVERSE
CAGGAAACAGCTATGACCCCAAGGAAGCATGCARTARA
>MAIN_RSVAT01_F_13299M13 T01::H02 FORWARD
TGTAAAACGACGGCCAGTCATAGAGTAAAAGGATGTCATAGC
>MAIN_RSVAT01_R_13994M13 T01::H02 REVERSE
CAGGAAACAGCTATGACCCCTGTAGAACTAAATACAAAATTGA
>MAIN_RSVAT01_F_13433M13 T01::H03 FORWARD
TGTAAAACGACGGCCAGTTWGATCTTGTTAGAATGRGATTG
>MAIN_RSVAT01_R_14086M13 T01::H03 REVERSE
CAGGAAACAGCTATGACCATAAATTCCCTGCTCCTTCAC
>MAIN_RSVAT01_F_13657M13 T01::H04 FORWARD
TGTAAAACGACGGCCAGTCCAATCCRRTTAAAAGTAATGAYA
>MAIN_RSVAT01_R_14356M13 T01::H04 REVERSE
CAGGAAACAGCTATGACCTTATAATYTTRCTCCAGTTGACTRT
>MAIN_RSVAT01_F_13751M13 T01::H05 FORWARD
TGTAAAACGACGGCCAGTGAAGCTTATTAAATCGTCTRCAATG
>MAIN_RSVAT01_R_14444M13 T01::H05 REVERSE
CAGGAAACAGCTATGACCTCATCTTGAGCATGATATTTTAC
>MAIN_RSVAT01_F_13765M13 T01::H06 FORWARD
TGTAAAACGACGGCCAGTTCGTCTRCAATGATTAGAACC
>MAIN_RSVAT01_R_14385M13 T01::H06 REVERSE
CAGGAAACAGCTATGACCGCAYTTTCTTACATGCTTGC
>MAIN_RSVAT01_F_14182M13 T01::H07 FORWARD
TGTAAAACGACGGCCAGTGGYTGTACAATGGRCATATCAA
>MAIN_RSVAT01_R_14849M13 T01::H07 REVERSE
CAGGAAACAGCTATGACCAAACATGRTTGAACCAYTTTAAGA
>MAIN_RSVAT01_F_14248M13 T01::H08 FORWARD
TGTAAAACGACGGCCAGTCCAACAACATTCATTGGTCT
>MAIN_RSVAT01_R_14948M13 T01::H08 REVERSE
CAGGAAACAGCTATGACCCATTRGTTGTCAAGCTGTTT
>MAIN_RSVAT01_F_14359M13 T01::H09 FORWARD
TGTAAAACGACGGCCAGTGARTGGAGCAAGCATGTAAG
>MAIN_RSVAT01_R_15056M13 T01::H09 REVERSE
CAGGAAACAGCTATGACCCARTGTTAGTGTRTAGCTATGGGAA
>MAIN_RSVAT01_F_14517M13 T01::H10 FORWARD
TGTAAAACGACGGCCAGTGARGTTTACTTAGTCCTTACAATAGG
>MAIN_RSVAT01_R_15221M13 T01::H10 REVERSE
CAGGAAACAGCTATGACCTGTCAAAAACTAATATCTCGTAGTTTAGT
>MAIN_RSVAT01_F_14614M13 T01::H11 FORWARD
TGTAAAACGACGGCCAGTTTTCATCATGCCTAARAAAGC
>MAIN_RSVAT01_R_15222M13 T01::H11 REVERSE
CAGGAAACAGCTATGACCGTGTCAAAAACTAATATCTCGTAGTTTAGT
>MAIN_RSVAT01_F_14617M13 T01::H12 FORWARD
TGTAAAACGACGGCCAGTCATCATGCCTAARAAAGCTG
>MAIN_RSVAT01_R_15222M13_v2 T01::H12 REVERSE
CAGGAAACAGCTATGACCGTGTCAAAAACTAATATCTCGTAGTTTAG
