# Supplementary material for: Sequencing and Analysis of Globally Obtained Human Respiratory Syncytial Virus A and B Genomes
Source: PLoS One. 2015 Mar 20;10(3):e0120098. doi: 10.1371/journal.pone.0120098 (PMC4368745; doi:10.1371/journal.pone.0120098)
Supplement: S2 Text — (TXT) [file pone.0120098.s007.txt]

>MAIN_RSVBT02_F_1M13 T02::A01 FORWARD
TGTAAAACGACGGCCAGTACGCGAAAAAATGCGTACTA
>MAIN_RSVBT02_R_691M13 T02::A01 REVERSE
CAGGAAACAGCTATGACCACAGRGGTCTCATGTCYGTG
>MAIN_RSVBT02_F_1M13_v2 T02::A02 FORWARD
TGTAAAACGACGGCCAGTACGCGAAAAAATGCGTACTAC
>MAIN_RSVBT02_R_676M13 T02::A02 REVERSE
CAGGAAACAGCTATGACCCYGTGATCATYAATCTTTTGC
>MAIN_RSVBT02_F_1M13_v3 T02::A03 FORWARD
TGTAAAACGACGGCCAGTACGCGAAAAAATGCGTACTACA
>MAIN_RSVBT02_R_678M13 T02::A03 REVERSE
CAGGAAACAGCTATGACCGTCYGTGATCATYAATCTTTTGC
>MAIN_RSVAT01_F_33M13 T02::A04 FORWARD
TGTAAAACGACGGCCAGTAAAAATGGGGCAAATAAGAA
>MAIN_RSVBT02_R_737M13 T02::A04 REVERSE
CAGGAAACAGCTATGACCTGTGTGATGATTTCYTTGGTG
>MAIN_RSVBT02_F_497M13 T02::A05 FORWARD
TGTAAAACGACGGCCAGTTGGGCTTGATCTCMATTCAT
>MAIN_RSVBT02_R_1197M13 T02::A05 REVERSE
CAGGAAACAGCTATGACCGACAGCAGCTGATCCTTATTT
>MAIN_RSVBT02_F_576M13 T02::A06 FORWARD
TGTAAAACGACGGCCAGTAMCTCATCAAAGGGAAATGG
>MAIN_RSVBT02_R_1265M13 T02::A06 REVERSE
CAGGAAACAGCTATGACCTTTGCACATCATAATTGGGAG
>MAIN_RSVBT02_F_679M13 T02::A07 FORWARD
TGTAAAACGACGGCCAGTATGAGACCYCTGTCGATGG
>MAIN_RSVBT02_R_1369M13 T02::A07 REVERSE
CAGGAAACAGCTATGACCCCTTCCTAACCTGGACATAGC
>MAIN_RSVBT02_F_1014M13 T02::A08 FORWARD
TGTAAAACGACGGCCAGTAAAACCAACYYAWCCAAACC
>MAIN_RSVBT02_R_1710M13 T02::A08 REVERSE
CAGGAAACAGCTATGACCAAGACATTGTTTGCCCTCCT
>MAIN_RSVBT02_F_1110M13 T02::A09 FORWARD
TGTAAAACGACGGCCAGTGCCARTAACATAAATTGGGG
>MAIN_RSVBT02_R_1768M13 T02::A09 REVERSE
CAGGAAACAGCTATGACCAAACTGTTRGCTATRTCCTTTGG
>MAIN_RSVBT02_F_1242M13 T02::A10 FORWARD
TGTAAAACGACGGCCAGTACACTCCCAATTATGATGTGC
>MAIN_RSVBT02_R_1914M13 T02::A10 REVERSE
CAGGAAACAGCTATGACCGCAWTAYTTGYCCTGAACCA
>MAIN_RSVBT02_F_1308M13 T02::A11 FORWARD
TGTAAAACGACGGCCAGTTGCAAATCATAAATTCACAGGA
>MAIN_RSVBT02_R_1986M13 T02::A11 REVERSE
CAGGAAACAGCTATGACCCCATTTMWGCYTGGACACTA
>MAIN_RSVBT02_F_1621M13 T02::A12 FORWARD
TGTAAAACGACGGCCAGTACTGTGTATAGCWGCMCTTG
>MAIN_RSVBT02_R_2307M13 T02::A12 REVERSE
CAGGAAACAGCTATGACCCRTCATCTTCTTTRGGGTTG
>MAIN_RSVBT02_F_1732M13 T02::B01 FORWARD
TGTAAAACGACGGCCAGTCAAGGGYCTMATACCAAAGG
>MAIN_RSVBT02_R_2431M13 T02::B01 REVERSE
CAGGAAACAGCTATGACCTTGCCYTTTATTGATTCTTAGG
>MAIN_RSVBT02_F_1832M13 T02::B02 FORWARD
TGTAAAACGACGGCCAGTTCWTCMACAAGAGGGGGTAG
>MAIN_RSVBT02_R_2523M13 T02::B02 REVERSE
CAGGAAACAGCTATGACCTGTTATCGGGCTCTCTTTRG
>MAIN_RSVBT02_F_1970M13 T02::B03 FORWARD
TGTAAAACGACGGCCAGTTGTCCARGCWKAAATGGA
>MAIN_RSVBT02_R_2635M13 T02::B03 REVERSE
CAGGAAACAGCTATGACCCACTTGGGGTGAGATCTTCT
>MAIN_RSVBT02_F_2253M13 T02::B04 FORWARD
TGTAAAACGACGGCCAGTCARCAGAAGAATTGGAAGCC
>MAIN_RSVBT02_R_2951M13 T02::B04 REVERSE
CAGGAAACAGCTATGACCTTCCTAAGTCTTGCCATAGCC
>MAIN_RSVBT02_F_2347M13 T02::B05 FORWARD
TGTAAAACGACGGCCAGTAWCATKGAGAAGTTTGCMCC
>MAIN_RSVBT02_R_3043M13 T02::B05 REVERSE
CAGGAAACAGCTATGACCCGTTGTCTTCCAACAAGTCA
>MAIN_RSVBT02_F_2517M13 T02::B06 FORWARD
TGTAAAACGACGGCCAGTGATAACATCTGGCACCAACA
>MAIN_RSVBT02_R_3214M13 T02::B06 REVERSE
CAGGAAACAGCTATGACCGCTGATKGATCARTTGGTTG
>MAIN_RSVBT02_F_2672M13 T02::B07 FORWARD
TGTAAAACGACGGCCAGTAACATTTGATAACMATGAAGAAGAA
>MAIN_RSVBT02_R_3372M13 T02::B07 REVERSE
CAGGAAACAGCTATGACCCCATATTGTTAGTGATGCRGG
>MAIN_RSVBT02_F_2707M13 T02::B08 FORWARD
TGTAAAACGACGGCCAGTCATATGARGAGATMAATGATCAAA
>MAIN_RSVBT02_R_3399M13 T02::B08 REVERSE
CAGGAAACAGCTATGACCTGGYACAGATGACTGGAACA
>MAIN_RSVBT02_F_3079M13 T02::B09 FORWARD
TGTAAAACGACGGCCAGTTCAGTGATCAACTCACTCAGC
>MAIN_RSVBT02_R_3871M13 T02::B09 REVERSE
CAGGAAACAGCTATGACCTACTAATCCWGCATAGGGAA
>MAIN_RSVBT02_F_3247M13 T02::B10 FORWARD
TGTAAAACGACGGCCAGTAAGAACAAGATGGGGCAAAT
>MAIN_RSVBT02_R_3934M13 T02::B10 REVERSE
CAGGAAACAGCTATGACCAAATTGACTCTGTGGCTTGA
>MAIN_RSVBT02_F_3257M13 T02::B11 FORWARD
TGTAAAACGACGGCCAGTATGGGGCAAATATGGAAAC
>MAIN_RSVBT02_R_3956M13 T02::B11 REVERSE
CAGGAAACAGCTATGACCGGTAGGCACCAAGATCYACT
>MAIN_RSVBT02_F_3670M13 T02::B12 FORWARD
TGTAAAACGACGGCCAGTAAGACATTCAACCCCACTCA
>MAIN_RSVBT02_R_4359M13 T02::B12 REVERSE
CAGGAAACAGCTATGACCATAGGGCCAAAATTTGCTTG
>MAIN_RSVBT02_F_3672M13 T02::C01 FORWARD
TGTAAAACGACGGCCAGTAGACATTCAACCCCACTCAT
>MAIN_RSVBT02_R_4360M13 T02::C01 REVERSE
CAGGAAACAGCTATGACCAATAGGGCCAAAATTTGCTT
>MAIN_RSVBT02_F_3771M13 T02::C02 FORWARD
TGTAAAACGACGGCCAGTTGTCAAAAACAAGGAYCTGAA
>MAIN_RSVBT02_R_4460M13 T02::C02 REVERSE
CAGGAAACAGCTATGACCCAGAATGTTTTATGTTCACTTAGC
>MAIN_RSVBT02_F_4059M13 T02::C03 FORWARD
TGTAAAACGACGGCCAGTTGACAGGTYCACATATATCCTCA
>MAIN_RSVBT02_R_4758M13 T02::C03 REVERSE
CAGGAAACAGCTATGACCTTRAGAGTATCCCAGGTCTTTTC
>MAIN_RSVBT02_F_4096M13 T02::C04 FORWARD
TGTAAAACGACGGCCAGTTCYAAACATCATRAACATCTACA
>MAIN_RSVBT02_R_4725M13 T02::C04 REVERSE
CAGGAAACAGCTATGACCGCAGTGCGTTGATTCTTGTK
>MAIN_RSVBT02_F_4308M13 T02::C05 FORWARD
TGTAAAACGACGGCCAGTAATGGGAAAYACATCCATCA
>MAIN_RSVBT02_R_4995M13 T02::C05 REVERSE
CAGGAAACAGCTATGACCCTAMCCCTTTCTGGTGRGA
>MAIN_RSVBT02_F_4568M13 T02::C06 FORWARD
TGTAAAACGACGGCCAGTCTTCTCACAGAGTCATGGTRTC
>MAIN_RSVBT02_R_5244M13 T02::C06 REVERSE
CAGGAAACAGCTATGACCTTGCARAGTYGATTGTTGCC
>MAIN_RSVBT02_F_4591M13 T02::C07 FORWARD
TGTAAAACGACGGCCAGTAAAACCAYGCCAACYATCAT
>MAIN_RSVBT02_R_5289M13 T02::C07 REVERSE
CAGGAAACAGCTATGACCGGTTTCTTCTTTKGTTTRTTGC
>MAIN_RSVBT02_F_4878M13 T02::C08 FORWARD
TGTAAAACGACGGCCAGTTCATCATCTCTGCCAATCAC
>MAIN_RSVBT02_R_5551M13 T02::C08 REVERSE
CAGGAAACAGCTATGACCGATTGCTGTTGGATTGTGTG
>MAIN_RSVBT02_F_4972M13 T02::C09 FORWARD
TGTAAAACGACGGCCAGTTCMAGTCYCACCAGAAAGG
>MAIN_RSVBT02_R_5665M13 T02::C09 REVERSE
CAGGAAACAGCTATGACCTTRAATAACTAAGCATGTGAYTGG
>MAIN_RSVBT02_F_5087M13 T02::C10 FORWARD
TGTAAAACGACGGCCAGTYACAWACCMAAGGCAGAACC
>MAIN_RSVBT02_R_5748M13 T02::C10 REVERSE
CAGGAAACAGCTATGACCGATCAGCARCTCCATGGTTA
>MAIN_RSVBT02_F_5134M13 T02::C11 FORWARD
TGTAAAACGACGGCCAGTAGCAYAAAACCACGYCYAA
>MAIN_RSVBT02_R_5810M13 T02::C11 REVERSE
CAGGAAACAGCTATGACCGACTTGAGGTGAGGTACAATGC
>MAIN_RSVBT02_F_5457M13 T02::C12 FORWARD
TGTAAAACGACGGCCAGTCAACCACATYARAACACACAGAA
>MAIN_RSVBT02_R_6157M13 T02::C12 REVERSE
CAGGAAACAGCTATGACCAAGAAGCCCAGAAATCTTCG
>MAIN_RSVBT02_F_5492M13 T02::D01 FORWARD
TGTAAAACGACGGCCAGTACCTTACAATCCATTGCGCT
>MAIN_RSVBT02_R_6187M13 T02::D01 REVERSE
CAGGAAACAGCTATGACCCCACTYGCTATTGCAGATCC
>MAIN_RSVBT02_F_5724M13 T02::D02 FORWARD
TGTAAAACGACGGCCAGTGCAAATAACCATGGAGYTGC
>MAIN_RSVBT02_R_6392M13 T02::D02 REVERSE
CAGGAAACAGCTATGACCTGTTTCAATGTTGGARATGC
>MAIN_RSVBT02_F_5932M13 T02::D03 FORWARD
TGTAAAACGACGGCCAGTAACCAAATGCAATGGAACTG
>MAIN_RSVBT02_R_6630M13 T02::D03 REVERSE
CAGGAAACAGCTATGACCATGCAAGGACTTCTTCCTTT
>MAIN_RSVBT02_F_6030M13 T02::D04 FORWARD
TGTAAAACGACGGCCAGTACACACCAGCTGYCAACAAC
>MAIN_RSVBT02_R_6713M13 T02::D04 REVERSE
CAGGAAACAGCTATGACCGATGTTGGTGGTGCAYAGAG
>MAIN_RSVBT02_F_6210M13 T02::D05 FORWARD
TGTAAAACGACGGCCAGTCACCTTGAAGGAGAAGTGAAC
>MAIN_RSVBT02_R_6878M13 T02::D05 REVERSE
CAGGAAACAGCTATGACCGGCTGACTTCACTTGGTAATG
>MAIN_RSVBT02_F_6362M13 T02::D06 FORWARD
TGTAAAACGACGGCCAGTACAGAGYTGTCGCATYTCC
>MAIN_RSVBT02_R_7031M13 T02::D06 REVERSE
CAGGAAACAGCTATGACCAATYCCACGATTTTTGTTGG
>MAIN_RSVBT02_F_6451M13 T02::D07 FORWARD
TGTAAAACGACGGCCAGTTCAATGCAGGTGTAACRACAC
>MAIN_RSVBT02_R_7136M13 T02::D07 REVERSE
CAGGAAACAGCTATGACCGTTYTTGCCTTCCAGCTTGT
>MAIN_RSVBT02_F_6560M13 T02::D08 FORWARD
TGTAAAACGACGGCCAGTAGCAMYGTTCARATAGTAAGGCA
>MAIN_RSVBT02_R_7208M13 T02::D08 REVERSE
CAGGAAACAGCTATGACCTGCATCAAACTCATCAGAAGG
>MAIN_RSVBT02_F_6862M13 T02::D09 FORWARD
TGTAAAACGACGGCCAGTCCAAGTGAAGTCAGCCTTTG
>MAIN_RSVBT02_R_7558M13 T02::D09 REVERSE
CAGGAAACAGCTATGACCCAGCCTGTRCTGTGATGTTG
>MAIN_RSVBT02_F_6883M13 T02::D10 FORWARD
TGTAAAACGACGGCCAGTAACACTGACATATTCAATTCCA
>MAIN_RSVBT02_R_7583M13 T02::D10 REVERSE
CAGGAAACAGCTATGACCGGTAGCATGATGYGARGAAA
>MAIN_RSVBT02_F_7109M13 T02::D11 FORWARD
TGTAAAACGACGGCCAGTCTATGTMAACAAGCTGGAAGG
>MAIN_RSVBT02_R_7803M13 T02::D11 REVERSE
CAGGAAACAGCTATGACCCTCACTAGYAAKGCATGAGG
>MAIN_RSVBT02_F_7387M13 T02::D12 FORWARD
TGTAAAACGACGGCCAGTCAAAGCCAAAAACACACCAG
>MAIN_RSVBT02_R_8058M13 T02::D12 REVERSE
CAGGAAACAGCTATGACCTGAATTGGGTTCTTCATTRTCTC
>MAIN_RSVBT02_F_7416M13 T02::E01 FORWARD
TGTAAAACGACGGCCAGTGCAAAGACCAACTAAGTGGAA
>MAIN_RSVBT02_R_8113M13 T02::E01 REVERSE
CAGGAAACAGCTATGACCTTTTTCTATTGCTCTCRATGTATGA
>MAIN_RSVBT02_F_7601M13 T02::E02 FORWARD
TGTAAAACGACGGCCAGTTCCTTAACTCATAGTTACATAAAAACC
>MAIN_RSVBT02_R_8280M13 T02::E02 REVERSE
CAGGAAACAGCTATGACCTTATCCGGTAATATCATTATTTTTGG
>MAIN_RSVBT02_F_7906M13 T02::E03 FORWARD
TGTAAAACGACGGCCAGTGCTCTTGGTATAGTTGGAGTGC
>MAIN_RSVBT02_R_8593M13 T02::E03 REVERSE
CAGGAAACAGCTATGACCGGGATCCATTTTGTCCCATA
>MAIN_RSVBT02_F_7954M13 T02::E04 FORWARD
TGTAAAACGACGGCCAGTMCAACATAACAAAACAATCAGCA
>MAIN_RSVBT02_R_8632M13 T02::E04 REVERSE
CAGGAAACAGCTATGACCCTCTGCTAATGTRTATCTAACTGAT
>MAIN_RSVBT02_F_8247M13 T02::E05 FORWARD
TGTAAAACGACGGCCAGTTGACCAAACCAAAAATAATGATATTACC
>MAIN_RSVBT02_R_8940M13 T02::E05 REVERSE
CAGGAAACAGCTATGACCTTTCTATAGCTCTTCGTATCYMY
>MAIN_RSVBT02_F_8271M13 T02::E06 FORWARD
TGTAAAACGACGGCCAGTACCGGATAAATATCCTTGTAGT
>MAIN_RSVBT02_R_8964M13 T02::E06 REVERSE
CAGGAAACAGCTATGACCTGGCGTACACCTTTACATCAC
>MAIN_RSVBT02_F_8527M13 T02::E07 FORWARD
TGTAAAACGACGGCCAGTYCATAAYGATTCTATATYATCCAACC
>MAIN_RSVBT02_R_9193M13 T02::E07 REVERSE
CAGGAAACAGCTATGACCCATGATGGAGGATGTTGC
>MAIN_RSVBT02_F_8734M13 T02::E08 FORWARD
TGTAAAACGACGGCCAGTAGACAAAGYCCACTACTAGAGCA
>MAIN_RSVBT02_R_9419M13 T02::E08 REVERSE
CAGGAAACAGCTATGACCGCTAAGGCTGATRTCTTTCCA
>MAIN_RSVBT02_F_8805M13 T02::E09 FORWARD
TGTAAAACGACGGCCAGTYCATAAAGGTGAACTGAAATTAGAA
>MAIN_RSVBT02_R_9500M13 T02::E09 REVERSE
CAGGAAACAGCTATGACCGAATCCRCATCTCARCCCTA
>MAIN_RSVBT02_F_9005M13 T02::E10 FORWARD
TGTAAAACGACGGCCAGTGCCCAACAAYAATTCAGG
>MAIN_RSVBT02_R_9686M13 T02::E10 REVERSE
CAGGAAACAGCTATGACCTGCATCTGTGATGTTATTTAGC
>MAIN_RSVBT02_F_9248M13 T02::E11 FORWARD
TGTAAAACGACGGCCAGTCGATCAAATGAGGTAAAAAGTCA
>MAIN_RSVBT02_R_9920M13 T02::E11 REVERSE
CAGGAAACAGCTATGACCAATTCTTACAGCATCCATTGC
>MAIN_RSVBT02_F_9325M13 T02::E12 FORWARD
TGTAAAACGACGGCCAGTTCAATATGGTTGYATYGTTTATCA
>MAIN_RSVBT02_R_10020M13 T02::E12 REVERSE
CAGGAAACAGCTATGACCTGTTGTAGGTATTTACAAACCCTTT
>MAIN_RSVBT02_F_9510M13 T02::F01 FORWARD
TGTAAAACGACGGCCAGTGTGYTATCACAATTATTYCTTTATGG
>MAIN_RSVBT02_R_10223M13 T02::F01 REVERSE
CAGGAAACAGCTATGACCTTTTGGAGGWGAAATRGC
>MAIN_RSVBT02_F_9626M13 T02::F02 FORWARD
TGTAAAACGACGGCCAGTGAAGAAGATCAATTTAGGAAWCG
>MAIN_RSVBT02_R_10304M13 T02::F02 REVERSE
CAGGAAACAGCTATGACCGAACTTCAACTTTTCATGTTCTAT
>MAIN_RSVBT02_F_9661M13 T02::F03 FORWARD
TGTAAAACGACGGCCAGTCATGCTAAATAACATCACAGATGC
>MAIN_RSVBT02_R_10328M13 T02::F03 REVERSE
CAGGAAACAGCTATGACCTCTTCTTGATCTGTCRCTTTCAG
>MAIN_RSVBT02_F_10128M13 T02::F04 FORWARD
TGTAAAACGACGGCCAGTTTTTATCAGGATTGCGGTTC
>MAIN_RSVBT02_R_10805M13 T02::F04 REVERSE
CAGGAAACAGCTATGACCGACAAGAGGTATTGTTAAATGCAA
>MAIN_RSVBT02_F_10150M13 T02::F05 FORWARD
TGTAAAACGACGGCCAGTTCGTGARTTTCATCTGCCTAA
>MAIN_RSVBT02_R_10843M13 T02::F05 REVERSE
CAGGAAACAGCTATGACCATRAAAGGAGGTGCATGTCT
>MAIN_RSVBT02_F_10235M13 T02::F06 FORWARD
TGTAAAACGACGGCCAGTGACTAGTTTTCCTAGAAATTACATGC
>MAIN_RSVBT02_R_10929M13 T02::F06 REVERSE
CAGGAAACAGCTATGACCGACACCAGCCCTCAATACC
>MAIN_RSVBT02_F_10607M13 T02::F07 FORWARD
TGTAAAACGACGGCCAGTGCAGGAATAAGCAACAAGTCA
>MAIN_RSVBT02_R_11274M13 T02::F07 REVERSE
CAGGAAACAGCTATGACCTTGTATTTATCCATGGACCTACT
>MAIN_RSVBT02_F_10682M13 T02::F08 FORWARD
TGTAAAACGACGGCCAGTGATCTTAGCAAATTYAATCAAGCA
>MAIN_RSVBT02_R_11358M13 T02::F08 REVERSE
CAGGAAACAGCTATGACCTGCATAATAAGCTTTCYCCTC
>MAIN_RSVBT02_F_10737M13 T02::F09 FORWARD
TGTAAAACGACGGCCAGTGATGTATTAGATGAACTGCATGG
>MAIN_RSVBT02_R_11419M13 T02::F09 REVERSE
CAGGAAACAGCTATGACCGCATGATTTCGGAGTTGC
>MAIN_RSVBT02_F_10995M13 T02::F10 FORWARD
TGTAAAACGACGGCCAGTTCACAGCTCTGATAAATGGTGA
>MAIN_RSVBT02_R_11690M13 T02::F10 REVERSE
CAGGAAACAGCTATGACCTCTATCATCTGGAAGATCCTGG
>MAIN_RSVBT02_F_11060M13 T02::F11 FORWARD
TGTAAAACGACGGCCAGTGGTCAGACCCATGCTCAA
>MAIN_RSVBT02_R_11743M13 T02::F11 REVERSE
CAGGAAACAGCTATGACCTCRGCATTKGGATTTTTATCR
>MAIN_RSVBT02_F_11318M13 T02::F12 FORWARD
TGTAAAACGACGGCCAGTAACACAGGAGTTAGAATACAGAGG
>MAIN_RSVBT02_R_11971M13 T02::F12 REVERSE
CAGGAAACAGCTATGACCARACTTTCATAAACAACTCTTAATCC
>MAIN_RSVBT02_F_11529M13 T02::G01 FORWARD
TGTAAAACGACGGCCAGTCTATGCTGTTTGGTGGTGGT
>MAIN_RSVBT02_R_12221M13 T02::G01 REVERSE
CAGGAAACAGCTATGACCTGACCAAGATCTTTCTCTTACA
>MAIN_RSVBT02_F_11580M13 T02::G02 FORWARD
TGTAAAACGACGGCCAGTGGAGAACTCCAGACTTCCTTACA
>MAIN_RSVBT02_R_12267M13 T02::G02 REVERSE
CAGGAAACAGCTATGACCTTGTGAACATAATACTKGGCGA
>MAIN_RSVBT02_F_11776M13 T02::G03 FORWARD
TGTAAAACGACGGCCAGTTAGGGTCTGAAAGGCAAGC
>MAIN_RSVBT02_R_12448M13 T02::G03 REVERSE
CAGGAAACAGCTATGACCTGGTCTCTTTGCTTTTTGG
>MAIN_RSVBT02_F_12040M13 T02::G04 FORWARD
TGTAAAACGACGGCCAGTAAAAACATCAGCRATAGATACAA
>MAIN_RSVBT02_R_12732M13 T02::G04 REVERSE
CAGGAAACAGCTATGACCTGTCGATATCTTCATCWCCA
>MAIN_RSVBT02_F_12075M13 T02::G05 FORWARD
TGTAAAACGACGGCCAGTGGGCTACTGATATGATGAGGAA
>MAIN_RSVBT02_R_12770M13 T02::G05 REVERSE
CAGGAAACAGCTATGACCCARGCTAAGACCAAAACTTATGC
>MAIN_RSVBT02_F_12363M13 T02::G06 FORWARD
TGTAAAACGACGGCCAGTAGCCATGGGTAGGTTCATCT
>MAIN_RSVBT02_R_13054M13 T02::G06 REVERSE
CAGGAAACAGCTATGACCMGCATTATGAAAATAATCAGACA
>MAIN_RSVBT02_F_12429M13 T02::G07 FORWARD
TGTAAAACGACGGCCAGTCCAAAAAGCAAAGAGACCAA
>MAIN_RSVBT02_R_13102M13 T02::G07 REVERSE
CAGGAAACAGCTATGACCTTGAATAATYAGAATCCAATGTC
>MAIN_RSVBT02_F_12659M13 T02::G08 FORWARD
TGTAAAACGACGGCCAGTAACAAATTATCATTTYGATACTAGTCC
>MAIN_RSVBT02_R_13330M13 T02::G08 REVERSE
CAGGAAACAGCTATGACCAACTTTAGACATAGATTTCCAGTAGC
>MAIN_RSVBT02_F_12774M13 T02::G09 FORWARD
TGTAAAACGACGGCCAGTCRGGTTGTGGAACAATTCAC
>MAIN_RSVBT02_R_13470M13 T02::G09 REVERSE
CAGGAAACAGCTATGACCTTAACAACCCAAGGGCATAC
>MAIN_RSVBT02_F_12883M13 T02::G10 FORWARD
TGTAAAACGACGGCCAGTTTCATCAAGTTGAAGCAAGTGA
>MAIN_RSVBT02_R_13544M13 T02::G10 REVERSE
CAGGAAACAGCTATGACCCATTTATTAACCCCATTCTWAC
>MAIN_RSVBT02_F_13061M13 T02::G11 FORWARD
TGTAAAACGACGGCCAGTTTAAGTACTAATTTAGCTGGACATTGG
>MAIN_RSVBT02_R_13728M13 T02::G11 REVERSE
CAGGAAACAGCTATGACCTCTAAAGTTTCTGGGGTTGG
>MAIN_RSVBT02_F_13274M13 T02::G12 FORWARD
TGTAAAACGACGGCCAGTTTCTTTGTGTTTTGGAGTTAATAGA
>MAIN_RSVBT02_R_13974M13 T02::G12 REVERSE
CAGGAAACAGCTATGACCTGGTGRTGTAAAGTTGGYTAGA
>MAIN_RSVBT02_F_13362M13 T02::H01 FORWARD
TGTAAAACGACGGCCAGTCAATCAAGACACAAGTTTGCAT
>MAIN_RSVBT02_R_14043M13 T02::H01 REVERSE
CAGGAAACAGCTATGACCTGACATGATGCCAAGGAAG
>MAIN_RSVBT02_F_13443M13 T02::H02 FORWARD
TGTAAAACGACGGCCAGTAATTTACCGTATGCCCTTGG
>MAIN_RSVBT02_R_14141M13 T02::H02 REVERSE
CAGGAAACAGCTATGACCGAATGCTATACAACTGGGRTC
>MAIN_RSVBT02_F_13788M13 T02::H03 FORWARD
TGTAAAACGACGGCCAGTTGGAAATACYGAATCTATRATGAYG
>MAIN_RSVBT02_R_14484M13 T02::H03 REVERSE
CAGGAAACAGCTATGACCGTGCAARTACTGTTCTTCTGTAA
>MAIN_RSVBT02_F_13796M13 T02::H04 FORWARD
TGTAAAACGACGGCCAGTCYGAATCTATRATGAYGTCAAC
>MAIN_RSVBT02_R_14496M13 T02::H04 REVERSE
CAGGAAACAGCTATGACCAAATGCATCTATTTACAGAAGAACA
>MAIN_RSVBT02_F_13828M13 T02::H05 FORWARD
TGTAAAACGACGGCCAGTAAAATGCATATTAAATCTTCCACTG
>MAIN_RSVBT02_R_14521M13 T02::H05 REVERSE
CAGGAAACAGCTATGACCTCTTGAGCATGATATTTTGCRAT
>MAIN_RSVBT02_F_14110M13 T02::H06 FORWARD
TGTAAAACGACGGCCAGTTTAAGATTAARGAYCCCAGTTG
>MAIN_RSVBT02_R_14769M13 T02::H06 REVERSE
CAGGAAACAGCTATGACCGGTAACAAAGGAAAGGTATTAAGC
>MAIN_RSVBT02_F_14306M13 T02::H07 FORWARD
TGTAAAACGACGGCCAGTACCATTCCTGCTACAGATGC
>MAIN_RSVBT02_R_15002M13 T02::H07 REVERSE
CAGGAAACAGCTATGACCTTCACTYAAGTAAGGATATGTGGA
>MAIN_RSVBT02_F_14359M13 T02::H08 FORWARD
TGTAAAACGACGGCCAGTAAAATTTGCAGAACCTATTAGYA
>MAIN_RSVBT02_R_15041M13 T02::H08 REVERSE
CAGGAAACAGCTATGACCCAGYTTCTTGAGCTCATTGG
>MAIN_RSVBT02_F_14566M13 T02::H09 FORWARD
TGTAAAACGACGGCCAGTYGTGTGCCTAGGTAGCAAGTT
>MAIN_RSVBT02_R_15305M13 T02::H09 REVERSE
CAGGAAACAGCTATGACCCGAGAAAAAAAGTGTCAAAAACTAATRTC
>MAIN_RSVBT02_F_14609M13 T02::H10 FORWARD
TGTAAAACGACGGCCAGTGTCCTTACAATAGGCCCTGC
>MAIN_RSVBT02_R_15277M13 T02::H10 REVERSE
CAGGAAACAGCTATGACCTCTCGTTGTGTTGTAAATGCAC
>MAIN_RSVBT02_F_14637M13 T02::H11 FORWARD
TGTAAAACGACGGCCAGTCTTCCTGTTTTTGATGTTGTGC
>MAIN_RSVBT02_R_15305M13_v2 T02::H11 REVERSE
CAGGAAACAGCTATGACCACGAGAAAAAAAGTGTCAAAAACTAATRT
>MAIN_RSVBT02_F_14639M13 T02::H12 FORWARD
TGTAAAACGACGGCCAGTTCCTGTTTTTGATGTTGTGC
>MAIN_RSVBT02_R_15305M13_v3 T02::H12 REVERSE
CAGGAAACAGCTATGACCACGAGAAAAAAAGTGTCAAAAACTAATRTC
